# Supplementary material for: Anti-Pneumococcal Properties of the Native Human Milk Oligosaccharide Fraction: A Concentration-Dependent Study
Source: Int J Mol Sci. 2025 Nov 6;26(21):10781. doi: 10.3390/ijms262110781 (PMC12609556; doi:10.3390/ijms262110781)
Supplement: Supplementary file 1 [file ijms-26-10781-s001.zip]

Archive with 1 entries (1 files):
- ijms-3937989-supplementary.pdf
